# Supplementary material for: Phenotype to genotype using forward-genetic Mu-seq for identification and functional classification of maize mutants
Source: Front Plant Sci. 2014 Jan 7;4:545. doi: 10.3389/fpls.2013.00545 (PMC3882665; doi:10.3389/fpls.2013.00545)
Supplement: Supplemental Table 1 — List of Mu insertion locations identified. Insertion positions are presented organized by family of origin. Normalized read counts are shown for pools A through L, corresponding to the 12 plants genotyped for each family. Cells highlighted blue indicate presence of a given insertion (with 50 or more reads detected), and cells highlighted yellow indicate absence of a given insertion (with less than 50 reads detected). [file DataSheet1.XLSX]

## Sheet: Pool 1
Pool	Family	chr	position	A	B	C	D	E	F	G	H	I	J	K	L
1	UFMu-00469	1	43750397	0	0	0	112.562	70.1179	128.405	0	0	0	0	0	81.9218
1	UFMu-00469	1	236230876	0	2.37995	0.494235	5607.2	4856.39	6868.85	0.99946	0	0	0	1.99081	4608.36
1	UFMu-00469	1	240980048	0	0	0	116.836	157.045	156.101	0	0	0	0	0	127.94
1	UFMu-00469	1	287631395	2605.21	3152.96	3301	3023.97	2603.49	3735.51	3868.41	5019.25	3336.59	3945.98	3541.66	3125.17
1	UFMu-00469	2	6722713	0	0	0.494235	4120.14	4.32234	3876.08	10.4943	0	0	0	0	5711.27
1	UFMu-00469	2	19647085	11125.1	9639.29	7733.29	7262.38	4790.11	7106.36	7569.91	9509.43	6178.64	6783.91	8653.57	6059.69
1	UFMu-00469	2	38543528	3552.24	2849.28	2473.15	0.474945	0	1.6785	2436.68	2824.85	12.4674	2116.21	1.99081	3.53983
1	UFMu-00469	2	196080185	28.3866	0	41.0215	103.538	95.5717	0	43.9762	0	89.3498	0	43.7979	87.4844
1	UFMu-00469	4	180245910	100.332	0	105.272	331.511	163.288	162.815	0	149.58	290.906	0	0	202.782
1	UFMu-00469	5	4665077	192.344	368.417	197.694	372.357	305.925	446.901	390.289	362.317	369.867	566.509	301.608	338.813
1	UFMu-00469	5	26585022	0	56.1669	33.1137	50.3441	80.6836	110.781	44.9757	1.662	94.0251	40.1502	68.6831	0
1	UFMu-00469	5	70526492	71.9454	82.3464	0	110.662	35.059	128.405	55.47	64.2642	76.3629	43.088	0	0
1	UFMu-00469	5	143195133	8355.46	6287.36	6119.12	5623.82	4074.52	4751.84	5619.46	6822.53	4483.07	5416.85	6462.18	3739.58
1	UFMu-00469	6	71621420	0	0	0	0	0	0	69.9622	69.8042	61.8176	91.0724	156.777	311
1	UFMu-00469	6	153309284	0.489425	0	0	3480.39	2747.57	4489.99	13.4927	0	0	0.489636	0	4040.47
1	UFMu-00469	6	154056709	0	0	0	2593.2	2385.45	2949.13	0.49973	0	0	0	0	2007.59
1	UFMu-00469	7	2293644	4536.97	3787.46	3811.54	5004.97	2755.25	4900.39	4949.82	8332.74	4231.65	3717.81	6713.52	3193.43
1	UFMu-00469	7	46330469	2219.54	2934.01	2865.57	1.89978	5.28286	8.81214	4092.29	4128.42	3448.8	3404.93	2974.28	3.03414
1	UFMu-00469	7	77222040	6027.26	10126.2	7915.17	3.79956	0.960519	0.839251	8420.45	10657.3	6887.21	8494.21	7066.4	5.56259
1	UFMu-00469	7	83460273	2820.06	4960.3	3234.77	11.3987	2.88156	2.51775	3959.36	6022.55	3411.92	4027.75	4441.01	6.57397
1	UFMu-00469	7	123796709	9233	1.42797	2756.35	0	0.960519	0	0.99946	4.98601	2323.09	0	2901.61	1.51707
1	UFMu-00469	7	162344311	4663.24	4794.18	3529.83	3708.84	2068.96	3178.24	3596.06	4242.54	2774	2933.9	4016.97	2508.73
1	UFMu-00469	7	162344316	717.007	156.601	165.569	106.863	65.7956	94.8354	99.4462	236.005	98.1809	84.2174	155.781	64.2227
1	UFMu-00469	7	165360866	2708.97	4668.52	3330.65	3918.29	2599.17	3937.77	4039.82	5923.94	3856.59	4171.21	4068.23	3638.95
1	UFMu-00469	7	175568854	0.489425	6307.35	2994.57	0.474945	2081.45	0.419626	0.49973	7476.25	0	3106.25	2608.46	2138.56
1	UFMu-00469	8	98076456	0	189.444	152.224	226.074	330.419	195.965	99.4462	112.462	64.9344	125.347	345.904	558.282
1	UFMu-00469	8	121432741	55.7944	38.5553	30.1483	61.2679	45.6247	81.827	0	52.6301	0	40.6398	17.4196	52.5918
1	UFMu-00469	8	127487940	26.9184	0	0	88.8146	52.8286	91.0588	41.4776	45.4281	0	31.3367	74.6555	78.382
1	UFMu-00469	9	5455101	0	0	0	2429.34	3500.13	1789.7	0	0.554001	0	0	0.497704	3566.13
1	UFMu-00469	9	133217849	324.978	703.99	329.16	637.376	0	571.53	468.747	527.963	495.58	811.817	437.481	0.50569
1	UFMu-00469	9	135278775	35.2386	59.0229	40.5273	61.7428	37.9405	79.3092	55.9697	88.0862	50.9086	57.7771	48.2772	41.9723
1	UFMu-00469	10	2246957	26.4289	53.311	37.0676	0	0	0	0	49.8601	87.7914	36.7227	0	0
2	UFMu-04413	1	6922376	0.489425	2672.69	1267.22	0	0	0	9.49487	0	0	1.46891	0	0
2	UFMu-04413	1	31848861	497.745	882.487	334.597	1.42483	1130.53	0.419626	1039.44	775.048	1019.73	0.489636	0.995407	2062.21
2	UFMu-04413	1	43133413	1179.51	1787.35	1239.54	0.949889	1493.61	0.419626	1852	2224.87	1942.32	0.489636	0.497704	1731.99
2	UFMu-04413	1	228754508	1.46827	0	0	0	0	1125.86	0	0	0	0	410.108	447.03
2	UFMu-04413	2	187125469	1133.51	1506.51	1051.24	2359.52	3105.84	0.419626	2454.67	2162.27	2339.2	3906.81	2809.04	9.10243
2	UFMu-04413	2	197773803	2413.84	3215.79	2413.35	4167.64	3767.16	6.29438	4017.83	4160.55	3569.32	6510.2	3371.94	11.1252
2	UFMu-04413	2	204872861	5.38367	0	0	2469.71	1989.72	0.839251	0	0	0	3699.2	1721.06	3.03414
2	UFMu-04413	3	144415701	76.8397	158.981	63.7563	0	229.564	0.419626	150.918	171.186	177.661	0.489636	136.371	328.699
2	UFMu-04413	5	3536085	1465.83	2168.61	1360.13	0.949889	0	4.19626	3406.66	2694.11	3143.35	0.979273	0	0
2	UFMu-04413	5	20908734	1573.5	2633.66	1305.77	0	0	0.419626	3429.15	2915.71	3209.32	0.489636	0	0
2	UFMu-04413	5	46922578	3245.86	4153.02	3143.83	4.2745	0	5555	5400.58	5922.83	4944.37	8403.63	0.497704	1.01138
2	UFMu-04413	5	61841958	1.46827	2840.24	1733.28	0	0	0.839251	2805.98	0	2589.59	0.489636	0	0
2	UFMu-04413	6	79194411	0.978849	0	0	0	0	0	3399.66	8.86402	3379.71	0	0	0
2	UFMu-04413	6	99884473	6.36252	0	0	0	2907.49	4563.01	0	0.554001	0	4447.37	0	2771.69
2	UFMu-04413	6	152126671	3476.38	4405.77	3485.84	5660.86	5009.59	6659.04	5693.42	5946.1	5407.74	9.79273	4623.67	8.09105
2	UFMu-04413	6	154335477	0.489425	0	0	0	2.88156	0	0	0	0	4278.93	7.96326	4682.69
2	UFMu-04413	6	159150925	3652.58	4796.56	3514.5	0	20.6512	0	5008.79	5935.02	5180.21	2.44818	20.9036	0
2	UFMu-04413	7	109729906	0	0	0	0	0	0	0	0	0	632.12	0	373.199
2	UFMu-04413	7	147579059	2138.79	3008.26	2224.06	3062.92	2575.15	3379.24	3034.86	3832.58	3212.96	1.95855	5.97244	1.01138
2	UFMu-04413	8	20669362	1.46827	0	0	111.137	191.143	118.334	0	0	0	105.761	0.497704	386.347
2	UFMu-04413	8	20669366	0.489425	0	0	1629.53	2467.57	2775.82	0.99946	0	0	3174.31	0.497704	3800.26
2	UFMu-04413	8	165172237	2.93655	0	0.494235	1900.25	0	2011.69	0	0	0	0	0.497704	3533.76
2	UFMu-04413	9	94001247	3.9154	3406.19	0	0	0.48026	2.93738	3782.95	4134.51	4125.15	0.979273	0.497704	0
2	UFMu-04413	9	94013739	2682.54	3195.33	2407.91	4043.2	3282.09	14.2673	3993.84	5354.42	4197.36	5673.42	3140.01	3701.15
2	UFMu-04413	9	96191302	165.915	287.974	164.58	421.751	456.727	1.6785	357.807	314.119	312.724	990.534	330.475	570.419
2	UFMu-04413	9	126335224	0.489425	0	0	247.446	203.63	0	0	0	0	399.543	177.68	0.50569
2	UFMu-04413	10	148816419	2424.61	0.475991	1341.35	0	0	0	0	0	2957.89	0	0	0
3	UFMu-04889	1	12437468	0	0	0	470.195	0	0	0	0	232.725	493.064	276.723	2.02276
3	UFMu-04889	1	19852772	0	0	108.237	0	0	0	0	0	0	0	0	0
3	UFMu-04889	1	32081102	0.978849	0	0	4177.61	3571.69	3781.25	0.99946	0	2188.03	3231.11	2843.38	2230.6
3	UFMu-04889	1	32540656	0	0	0	0.474945	0	1965.95	0	0.554001	0	0	0	0
3	UFMu-04889	1	51041009	0	0	0	0	0	0	0	0	0	0	214.013	0.50569
3	UFMu-04889	1	52457314	0	0	0	0	0	0	0	0	0	0	735.108	0
3	UFMu-04889	1	59765558	0	0	0	0	0	68.399	0	0	0	0	0	0
3	UFMu-04889	1	80620434	0	0	0	0	0	186.314	0	0	0	0	0	0
3	UFMu-04889	1	99539273	0.489425	0	0	0	0	1920.21	3.99784	0	0	0	0	0
3	UFMu-04889	1	189583970	0	0	0	0	0	0	0	0	0	0	0	0
3	UFMu-04889	1	190148694	1114.42	3132.5	1740.2	8166.67	4528.37	761.62	1.99892	0.554001	1431.67	984.169	2108.77	3637.43
3	UFMu-04889	1	191063545	4.40482	0	0.494235	1.42483	0.48026	0	5782.37	5331.71	4289.31	5988.74	6045.61	4790.4
3	UFMu-04889	1	224783757	0	7.13986	9.8847	0	0	5398.9	0	0	3806.72	5266.53	17.4196	1.01138
3	UFMu-04889	1	273327614	3989.3	3718.92	2375.29	0.474945	5770.32	3610.04	3604.55	2442.59	0	0.979273	0	0.50569
3	UFMu-04889	1	289504607	0	0	0	0	0	177.502	0	0	96.103	186.551	0.497704	0
3	UFMu-04889	1	293647181	2720.71	3127.74	2850.25	1.42483	0.48026	3468.21	3180.28	3154.48	2368.81	3898.48	5.47474	2612.4
3	UFMu-04889	1	296848960	4327.98	4651.38	3716.65	2.37472	4392.45	12.1691	4054.31	3481.9	3477.89	5113.76	13.9357	3354.24
3	UFMu-04889	2	2120752	0	0	0	0	0.48026	1270.63	0	0	714.279	0.489636	1556.82	736.285
3	UFMu-04889	2	18003313	0.978849	3149.63	0.494235	3201.13	2607.33	2637.35	4.9973	0	2517.38	3097.44	3139.51	2514.29
3	UFMu-04889	2	23888856	7021.78	2279.52	2613.02	0	0	0	3374.18	1875.85	0	0.489636	0	0
3	UFMu-04889	2	30911344	0	0	0	1353.59	1192.48	1223.21	0	0	1035.31	1613.84	1386.1	922.379
3	UFMu-04889	2	129307156	0	0	0	0	0	0	0	0	0	0	187.137	0
3	UFMu-04889	2	144070641	0	0	0	0	0	325.21	0	0	0	0	0	0
3	UFMu-04889	2	188771832	0	0	74.1352	0	0	0	0	0	0	0	0.497704	0
3	UFMu-04889	2	191492582	0	0.475991	0.494235	4420.31	0.960519	4432.09	6.49649	0	0	0	3566.54	2658.41
3	UFMu-04889	2	208195913	0	0	0	0	0	0.419626	2120.85	0	0	0	0	0
3	UFMu-04889	2	228410490	10.7673	0	7.90776	0.474945	4965.88	6102.61	0.49973	0	4238.4	5891.3	17.4196	4.55121
3	UFMu-04889	3	1304475	0	0	40.033	0	0	0	0	0	0	0	0	0
3	UFMu-04889	3	1600736	0	0	0	0	1643.93	0	0	0	0	1788.64	0.497704	757.524
3	UFMu-04889	3	128098830	0	0.475991	2003.13	0.474945	0	0	0	0	0	0	0	0
3	UFMu-04889	3	150833506	0	0	0	0	0	0	0	0	1332.45	2.44818	0	1068.02
3	UFMu-04889	3	150833512	0	0	0	0	0	0	0	0	83.1161	0	0	70.7967
3	UFMu-04889	3	163747645	1640.06	0	0	0	0	0	0	0	0	0	0	0
3	UFMu-04889	3	187743594	0	0	147.282	0	0	0	0	0	0	0	0	0
3	UFMu-04889	3	188103937	0	0	0.494235	0	0	0	1089.41	0	641.552	962.625	1276.11	536.537
3	UFMu-04889	3	193900884	0	0	2095.06	0	0	0	0	0	0	0	0	0
3	UFMu-04889	3	208543449	0	0	0	0	0	57.0691	0	0	0	0	0	0
3	UFMu-04889	3	212985849	0.489425	0	321.747	0	0	0	0	0	0	0	0	0
3	UFMu-04889	3	222060478	0	0	0	0.474945	0	0	0	0	1545.96	0	3100.2	2.02276
3	UFMu-04889	4	20180476	3437.23	2861.18	2780.57	3775.33	3367.1	4218.5	2863.95	3155.59	2441.02	3756.98	3540.66	2535.53
3	UFMu-04889	4	101870622	3273.27	2771.69	3312.86	4305.37	3846.88	4348.58	3376.17	2953.94	0	3807.41	3134.54	2923.4
3	UFMu-04889	4	130573647	0	0	0	146.758	150.802	0.419626	0	0	0	294.271	0	0
3	UFMu-04889	4	138519669	2824.96	3569.46	2039.71	0.949889	3.84208	2592.87	18.49	2454.23	2578.16	3.42745	4671.94	4801.53
3	UFMu-04889	4	146136338	3520.92	0	0	0	0	0	2950.9	0	0	0	0	0
3	UFMu-04889	4	146595049	0.978849	1234.24	1164.91	0.474945	0.960519	1022.21	0	1192.77	908.043	0.489636	1683.73	900.635
3	UFMu-04889	4	151648792	5.38367	3052.53	2746.96	0.474945	5092.19	2124.56	4.49757	2215.45	2120.5	1.46891	3458.04	6137.06
3	UFMu-04889	4	156383701	1.9577	1946.33	1679.9	1.89978	3466.51	0	0.49973	1654.8	1704.92	17.6269	2549.24	3969.16
3	UFMu-04889	4	159754993	5.38367	3845.05	2340.7	0	9143.18	23.0794	1.99892	2588.29	3047.24	1.95855	6101.35	17815
3	UFMu-04889	4	164251253	2434.4	1347.53	1603.79	1837.09	4400.14	1884.96	1654.11	1573.36	1260.25	1762.69	2165.51	2769.16
3	UFMu-04889	4	165990607	64.1146	66.1627	43.9869	90.2395	256.939	62.1046	59.4678	42.1041	50.3891	100.865	96.0568	289.255
3	UFMu-04889	4	177630038	0	0	0	0	0	169.109	0	0	0	0	0	0
3	UFMu-04889	4	185189714	4.89425	2991.6	3025.21	3507.47	3506.38	3884.05	0	0.554001	3016.07	4222.62	3973.67	3027.06
3	UFMu-04889	4	211089286	3010.45	0	0.494235	0	0	18.4635	3078.34	0	1.03895	0	0	0
3	UFMu-04889	4	211089303	1263.21	0	0	0	0	0	1095.41	2.77001	0	0	0	0
3	UFMu-04889	5	32878050	0	0	0	0	366.918	0	0	0	0	0	0	0.50569
3	UFMu-04889	5	39360661	0	0	0	0	0	0	0	0	617.656	0	0	0
3	UFMu-04889	5	52765031	0	0	1689.79	0	0	0	0	1916.84	0	0	0	0
3	UFMu-04889	5	56014482	1673.83	1593.62	1274.63	5319.85	2898.85	0	2080.38	1678.62	1.03895	1892.93	1705.13	2079.4
3	UFMu-04889	5	59721386	0	0	0	0	0	91.4784	0	0	0	0	0	0
3	UFMu-04889	5	60283397	0	0	0.494235	0	0	0	0	0	0	0	3500.35	1.01138
3	UFMu-04889	5	61696507	6292.04	2420.89	2243.33	3760.14	0.48026	19.7224	2378.71	2275.84	1.03895	2839.89	3558.08	1.01138
3	UFMu-04889	5	61841974	0	0	0	0	0	0	0	0	0	0	2220.75	0
3	UFMu-04889	5	70774552	181.087	0	0	0.474945	0	0	0	0	0	0	0	0
3	UFMu-04889	5	84943823	0.489425	0	0	0	0	98.1924	0	0	0	0	0	0
3	UFMu-04889	5	146888295	0	0	0	0	0	1381.41	0	0	0	0	0	0
3	UFMu-04889	5	159925482	2329.17	2097.69	2081.22	0	0	0	0	0	0.519476	0.979273	0	0
3	UFMu-04889	5	163119627	0	0	1149.59	0	0	0	0	0	0	0	0	0
3	UFMu-04889	5	165483693	0.489425	0	0	0	0	98.1924	0	0	0	0	0	0
3	UFMu-04889	5	179194917	1115.4	1078.6	709.721	0	0	0	737.601	617.712	0	0.489636	0	0
3	UFMu-04889	5	188889047	3313.4	2616.52	3177.93	0.474945	0	0	3922.38	3356.14	0	1.95855	0	0
3	UFMu-04889	5	204825627	3581.12	4225.85	2638.23	5146.5	16723.1	3874.4	3946.87	2542.87	3227.5	5776.73	5556.86	17390.7
3	UFMu-04889	5	215289353	0	0	0	0	0	0	0.49973	214.953	0	0	0	0
3	UFMu-04889	5	215629143	0	340.809	0	0	0	0	0	0	0	0	0	0
3	UFMu-04889	6	3193191	6615.55	2.85595	1.97694	3407.73	0	0	0	0.554001	0.519476	0	4059.77	1.51707
3	UFMu-04889	6	55836617	3157.28	3173.91	24.2175	0.949889	3559.68	4280.6	0	0	0.519476	3945	4130.94	14.1593
3	UFMu-04889	6	62451780	1925.4	1587.91	0	0.474945	2157.33	2429.63	0	0.554001	0	2969.64	2613.94	2.02276
3	UFMu-04889	6	62457785	1425.69	1606.95	3.95388	0.474945	1594.46	1691.93	0	0	0	2018.28	1593.65	2.52845
3	UFMu-04889	6	86499360	0	0	0	0.474945	0	589.574	0	0	0	0	0	0
3	UFMu-04889	6	105153934	0	47.1231	69.6871	176.204	92.2098	0	0	0	176.622	0.489636	0.497704	47.5349
3	UFMu-04889	6	155663903	0	2397.57	0	0	0	0	0	0	0	0.489636	0	0
3	UFMu-04889	6	159726863	0	0	0	0	0	0	0	0	0	0	1253.22	0
3	UFMu-04889	7	18147614	1087.99	0	0	0	0	0.839251	0	0	0	0	0	0
3	UFMu-04889	7	48320556	0.489425	0	321.747	0	0	0	0	0	0	0	0	0
3	UFMu-04889	7	83460411	0	1.90396	4.94235	0	0	20.5617	0	7.75602	0	0	21.4013	8.59674
3	UFMu-04889	7	106494343	1929.31	835.364	740.364	0.949889	0	0	1123.89	676.436	0	0.979273	884.917	0
3	UFMu-04889	7	146119645	2950.74	3234.83	2602.64	0.474945	2788.87	5.45513	2821.97	2331.24	2429.07	0.979273	0	0.50569
3	UFMu-04889	7	159237492	0.489425	0	0	71.7166	0	24.3383	0	0	0	42.5984	50.7658	22.2504
3	UFMu-04889	7	159237493	0	0	0	511.99	0	341.156	0	0	2.0779	349.6	338.438	182.554
3	UFMu-04889	8	23800632	4851.18	4747.06	9.39046	0.474945	4434.72	5180.7	0.49973	0	4239.96	0.979273	5512.07	3.03414
3	UFMu-04889	8	70531368	56.7733	31.4154	0	0	110.94	77.6307	0	0	43.1165	0	0	48.0406
3	UFMu-04889	8	95129750	0	0	0	0	0	0	1725.07	0	0	0	0	0
3	UFMu-04889	8	97826294	4648.07	3527.57	0	10.4488	4144.64	3874.4	0	0.554001	2978.15	1.95855	0.497704	2473.33
3	UFMu-04889	8	101384694	0	0	116.145	0	0	0	0	0	0	0	0	0
3	UFMu-04889	8	118892542	0.978849	0.951982	0.98847	5572.52	4269.51	3508.91	0.99946	0	3289.32	5197.49	5425.47	2778.77
3	UFMu-04889	8	130405356	0.489425	0	3.95388	4553.77	4803.56	5402.68	0	8.86402	3251.4	5008.98	4124.47	3768.91
3	UFMu-04889	8	132170334	0	0	0.494235	3618.6	3037.16	3544.58	0	0.554001	2528.81	3307	3108.66	2289.77
3	UFMu-04889	8	138652965	0	0	0	0	0	0	142.923	0	0	0	0	0
3	UFMu-04889	8	139345350	0	0	0	0	0	0	0	0	0	2649.91	0	1.01138
3	UFMu-04889	8	163896506	0	0	0.494235	0	0.48026	0.419626	2686.55	10.526	0	0	0	0
3	UFMu-04889	8	167203127	0.489425	5388.22	4961.13	13094.7	5165.67	0	0	1.662	9632.11	22.5233	16.4242	3956.02
3	UFMu-04889	8	170130941	3376.05	0.475991	1405.6	0	0	0	2195.31	1210.49	0	0	0	0
3	UFMu-04889	8	175401951	0.978849	1925.86	0.494235	0	0	0	1873.49	1876.96	0	0	0	0
3	UFMu-04889	9	6258643	26.4289	66.6387	32.1253	295.89	203.15	29.7934	0	0	28.5712	25.9507	56.7382	224.021
3	UFMu-04889	9	46051460	0	0	0	0	0	0	0	0	0	0	51.7612	0
3	UFMu-04889	9	94013777	0	0	0	0	0	0	0	286.419	0	0	0	0
3	UFMu-04889	9	106883201	813.424	637.352	679.573	0	0	0	1049.43	1012.16	0	0	0	0
3	UFMu-04889	9	134132781	5234.4	2114.35	2100.5	1.42483	0	0	2419.69	1935.68	0.519476	0.489636	3189.78	1.01138
3	UFMu-04889	9	139963331	3.9154	0	0	0	0	0	3277.73	2805.46	2401.02	0	3177.34	0.50569
3	UFMu-04889	9	140361155	2182.83	900.099	1073.97	0.474945	0	0	0	0	0	0.489636	0	0
3	UFMu-04889	9	153851713	0	0	0	0	0	204.777	0	0	0	0	0	0
3	UFMu-04889	10	5760728	2098.65	2141.48	2038.72	4.74945	0	0	2396.2	2059.78	0	0.979273	0	0
3	UFMu-04889	10	70340114	3228.73	3193.9	3080.07	3944.89	2931.5	3659.55	3585.56	3560.01	0	4346.5	3883.58	2725.17
3	UFMu-04889	10	107426467	0	0	24.2175	0	0	0	0	0	0	0	417.573	0
3	UFMu-04889	10	122817352	20.0664	0	1.4827	4144.37	3213.42	2253.81	0.49973	1.108	0	3486.21	3801.46	1792.17
3	UFMu-04889	10	128868183	0	0.475991	0	1371.64	893.763	735.184	0	0	578.176	874.98	678.868	566.373
3	UFMu-04889	10	132181434	4863.9	0	0.494235	0.474945	0	0	0	1615.47	0.519476	0	0	0
3	UFMu-04889	10	141585764	0.489425	1579.34	0	0	0	0	1275.31	1387.22	0	0	0	0
3	UFMu-04889	10	144220228	0	0	0	0	0	362.976	0	0	0	0	0	0
4	UFMu-03275	1	64603981	0	2691.25	0	0	0.48026	0	3.99784	0	4.67528	1.46891	2234.69	0
4	UFMu-03275	2	43524079	0	0	0	63.6426	0	0	0	36.5641	0	57.7771	135.375	0
4	UFMu-03275	4	210765043	522.706	591.181	532.291	0.474945	1071.46	1158.59	1185.86	419.933	1270.64	828.465	834.649	1205.57
4	UFMu-03275	6	163506122	3632.51	4657.57	1.4827	0	3788.29	5640.61	11.4938	2732.34	0	0.979273	3535.19	7.58536
4	UFMu-03275	7	172124182	0	0.475991	1798.03	1519.35	0	0	3.99784	1065.9	0	0	0	0
4	UFMu-03275	8	131584972	3424.01	3804.59	3965.74	3203.5	3698.96	0	8.49541	4.98601	0	4.40673	4.47933	1.01138
4	UFMu-03275	8	133438934	7190.63	3928.35	3772.5	3942.52	3313.79	3471.56	13.4927	0	0	0.979273	0	1.01138
4	UFMu-03275	9	30048763	3315.85	4603.31	3725.05	3540.71	3437.22	4299.48	4854.38	2740.65	4522.03	2938.31	3061.87	3029.59
4	UFMu-03275	9	127003438	3467.08	4113.04	3437.9	2839.69	2658.24	3592.83	4064.8	2012.69	4331.91	2876.61	3061.37	2521.37
4	UFMu-03275	10	119703706	0	0	0	1975.29	0	0	1.99892	0	0	0	0	0
4	UFMu-03275	10	129460683	5120.85	2932.58	2419.28	0.949889	0.48026	0.419626	8.99514	0	0	1544.8	1851.46	1.51707
5	UFMu-00117	1	22510422	3308.02	5937.51	3223.89	4037.5	3196.13	4291.93	3207.77	2643.69	2390.11	5667.54	6290.48	5898.88
5	UFMu-00117	1	54599136	0.489425	0	713.675	912.844	0	1443.09	863.533	568.405	367.789	0	1264.66	967.386
5	UFMu-00117	1	61711230	4211.99	6611.99	5190.46	4410.34	2655.84	5113.14	3206.77	3705.16	2836.34	4782.77	4618.19	2888
5	UFMu-00117	1	232518599	2465.72	4855.11	2272.49	3466.15	2503.59	2905.07	2513.14	2017.12	2141.28	4101.68	3804.94	4111.77
5	UFMu-00117	1	272499185	0	0	0	0.474945	0	2666.3	0	0	0.519476	0	3206.7	1.51707
5	UFMu-00117	1	276535231	0	0	0	2.37472	0	2114.91	0	0	2.59738	0	3380.9	0.50569
5	UFMu-00117	1	291796867	171.299	254.179	160.132	146.283	97.0124	0	0	131.298	91.9472	192.427	0	1.01138
5	UFMu-00117	1	293135539	591.225	105.67	140.857	63.1676	35.059	0	0	83.6542	30.6491	55.8185	0	0
5	UFMu-00117	1	293135541	357.769	66.1627	89.9508	35.6208	16.8091	0	0	49.8601	15.0648	29.8678	0	0
5	UFMu-00117	1	293135552	5563.29	6152.18	3845.64	3619.55	1507.05	19.3028	0	2540.1	2294	3397.1	0.995407	0.50569
5	UFMu-00117	1	299992554	3740.67	6981.83	3900.01	4128.69	3699.44	4655.75	3196.77	2919.03	3272.18	6275.18	6109.31	6357.03
5	UFMu-00117	2	5229942	4429.78	4049.25	2621.42	2477.31	866.388	1856.42	1282.31	1172.82	1185.96	1866.98	2239.17	999.75
5	UFMu-00117	2	11378098	8700.99	8552.6	4707.09	4355.72	1874.93	3113.2	2140.84	2227.64	2047.25	3315.82	3853.72	1661.19
5	UFMu-00117	2	23469926	833.49	1556.49	1103.63	1240.08	924.98	1239.57	860.035	418.825	682.071	1337.69	1081.01	959.8
5	UFMu-00117	2	30313924	4423.91	3893.13	2990.62	1909.75	860.145	1902.16	1513.68	1444.28	1151.16	2537.78	3137.03	1330.47
5	UFMu-00117	4	188843117	3888.97	6920.43	4552.89	3927.79	2363.36	4899.55	2906.93	3516.8	2579.72	5127.96	4353.41	2838.44
5	UFMu-00117	4	239221173	0	0	1002.8	3.32461	1161.27	1266.85	881.523	566.743	709.084	0	987.942	1083.69
5	UFMu-00117	4	240524052	0	0	2717.8	9.49889	3053.01	3597.45	2642.57	1811.58	2252.97	0	4771.48	5278.9
5	UFMu-00117	5	3196132	5839.82	8269.87	5821.59	4749.45	3279.21	2.51775	0	4286.86	3193.22	6755.02	2.48852	4.04552
5	UFMu-00117	5	68778052	1973.36	0	0	2704.81	1897.03	0	0.49973	0	1754.27	0.489636	0	0.50569
5	UFMu-00117	5	181583967	0	0	0	0	0	0	0	0	42.0775	63.6527	0	35.3983
5	UFMu-00117	6	6301250	55.305	112.81	46.4581	63.1676	44.1839	39.0252	30.4835	26.5921	33.2464	54.8393	79.1349	143.616
5	UFMu-00117	7	74698124	11.7462	18.5636	10.3789	11.3987	16.3288	20.5617	19.9892	9.41802	12.4674	17.6269	26.876	14.1593
5	UFMu-00117	7	108573429	14.6827	30.9394	10.8732	18.9978	35.5392	47.4177	38.9789	32.1321	18.1816	17.1373	45.7887	30.8471
5	UFMu-00117	7	143188409	0.978849	4637.58	3.95388	9.49889	1670.82	3442.61	2447.68	2988.28	2838.93	3977.81	3828.83	4.04552
5	UFMu-00117	7	159535001	58.731	109.002	41.5157	52.7188	88.848	51.6139	31.483	29.9161	21.2985	83.7278	107.504	161.315
5	UFMu-00117	8	67341058	36.2174	39.0313	17.2982	24.2222	73.96	92.3176	57.4689	57.0621	38.9607	23.9922	65.1992	65.2341
5	UFMu-00117	8	77723645	8851.73	7642.51	5235.43	4453.08	2535.29	4151.36	3243.75	3297.42	1767.26	3947.94	6263.6	2470.3
5	UFMu-00117	8	150182986	0	0	0	1.89978	0.48026	3060.33	0	0	2.59738	0	3848.24	4209.37
5	UFMu-00117	9	19033786	186.96	297.018	257.991	250.296	285.274	0	199.892	71.4662	153.765	261.955	0	246.271
5	UFMu-00117	9	27098581	4057.33	7.13986	1804.95	1609.11	0.48026	1627.73	0.49973	1281.96	5.19476	0	2466.12	966.88
6	UFMu-00006	1	190148694	1114.42	3132.5	1740.2	8166.67	4528.37	761.62	1.99892	0.554001	1431.67	984.169	2108.77	3637.43
6	UFMu-00006	2	153945531	624.506	1118.1	1173.81	1642.83	1343.77	1521.98	1678.59	775.048	861.29	1242.21	1533.42	1650.57
6	UFMu-00006	3	7411429	2509.77	4633.3	8660.97	3931.12	3049.65	5216.37	5246.16	8652.95	6458.12	5356.13	11059.5	8651.86
6	UFMu-00006	6	91641879	4055.37	9258.5	8433.63	7178.79	4838.14	9130.21	9181.04	8244.65	5421.25	9523.43	8714.79	7133.27
6	UFMu-00006	9	6258643	26.4289	66.6387	32.1253	295.89	203.15	29.7934	0	0	28.5712	25.9507	56.7382	224.021
7	UFMu-03236	1	35214442	3011.43	5195.44	5429.67	4109.7	2176.54	5414.43	3004.88	4230.91	5828	2941.73	3336.11	4619.99
7	UFMu-03236	1	105325442	0.489425	0	3460.14	4758.94	0	4722.89	3168.79	3.32401	0	0	4324.55	0.50569
7	UFMu-03236	1	195910399	22.5135	13.8037	16.3098	14.7233	4.8026	18.8832	9.49487	9.41802	16.1037	6.36527	25.8806	22.2504
7	UFMu-03236	1	195910400	2359.03	2265.72	3478.92	2663.49	1057.05	3333.51	1826.01	2284.7	3491.91	1255.43	2106.78	1869.54
7	UFMu-03236	1	216534986	141.444	260.843	190.775	286.392	314.57	363.396	228.377	229.357	404.152	250.694	271.248	777.752
7	UFMu-03236	1	218420528	3063.8	4918.89	5365.91	4495.35	2391.21	5386.31	3402.66	4566.08	5887.74	3144.93	4312.1	5108.48
7	UFMu-03236	2	12019011	0.489425	0	0	0.949889	5586.38	7319.95	0	0	2.0779	0	0	1.01138
7	UFMu-03236	2	15128969	0	0	0	0	2853.7	0	0	0	0	2695.45	0	2.52845
7	UFMu-03236	2	135956711	0	0.951982	0	4938	0.48026	6460.98	0	5113.99	4.1558	3565.53	3762.14	4.04552
7	UFMu-03236	2	171743655	2192.13	1716.9	1510.88	0	577.752	0	715.113	0.554001	1624.92	0	0	1148.93
7	UFMu-03236	3	93414937	147.806	0	0	0	215.637	0.419626	0	254.841	0	0	0	478.889
7	UFMu-03236	4	184352170	2517.11	1717.38	0.98847	0	0	0	0	0	0	0.489636	0	0
7	UFMu-03236	5	74411001	89.5647	183.732	227.348	415.577	269.426	351.646	268.355	259.273	435.84	318.753	245.368	655.88
7	UFMu-03236	6	102198313	1682.15	3871.71	2519.61	3083.82	2346.07	3642.77	2365.72	2556.72	4922.55	2656.77	3449.09	6729.22
7	UFMu-03236	6	124881031	1161.89	0	0	0	0	0.419626	0.49973	1975.02	3532.43	0.489636	0	0
7	UFMu-03236	6	131215090	0	2430.41	0	0	0	0	2224.8	0.554001	0	2.44818	0	0
7	UFMu-03236	6	165125394	2700.65	3882.18	4959.65	4236.51	2147.24	5266.72	3114.82	4171.63	0	3188.02	2890.66	4018.22
7	UFMu-03236	7	16272205	2320.85	0.475991	3815.99	0.949889	0	5236.09	0.99946	3687.43	4530.35	0.489636	0	0
7	UFMu-03236	7	169216768	0	4224.42	0	0	0.48026	0.419626	3544.08	3861.94	6252.41	2.44818	0	0
7	UFMu-03236	7	171740689	7524.41	5717.13	6628.68	6250.75	2850.82	7568.79	4184.24	6555.5	7246.16	3051.9	5324.93	5315.31
7	UFMu-03236	8	76931837	1119.8	619.74	1345.31	1355.02	587.358	1631.08	815.559	983.907	1405.18	669.333	876.954	857.651
7	UFMu-03236	8	109430660	437.546	110.906	191.763	105.438	67.2363	121.691	70.4619	141.824	123.116	62.6734	113.476	81.9218
7	UFMu-03236	8	162754488	0	0	0.494235	1984.32	0	2186.25	0	0	0	1683.37	2326.27	0
7	UFMu-03236	8	170866001	0	0.475991	0	0.474945	1.44078	0.839251	2830.47	2815.99	5203.59	3145.91	3590.93	6841.99
7	UFMu-03236	9	26933349	1.46827	0.475991	5773.16	5269.51	2661.12	5990.16	0.99946	0	0	0	0	5487.25
7	UFMu-03236	9	110919440	2789.23	2084.36	2161.78	2320.1	1039.28	1874.05	1177.36	2038.73	2439.46	1169.25	2069.45	2009.11
7	UFMu-03236	10	39964534	5284.81	4940.79	4880.08	4803.59	1915.28	5110.2	2.99838	3941.17	4778.66	2825.69	3911.95	4260.95
7	UFMu-03236	10	143254951	1320.96	1649.78	1501.98	2103.05	1855.24	4556.71	2092.87	2508.52	4093.99	1677.49	2921.02	4982.06
8	UFMu-01057	2	214210548	10750.7	9762.57	8527.04	0.474945	3553.44	0.839251	4168.75	5833.63	3649.83	4.40673	0.995407	1.51707
8	UFMu-01057	7	11793404	0	0	5140.04	4872.46	0.960519	0	4053.81	2028.2	4524.11	1.95855	0	0
8	UFMu-01057	7	151406422	13178.2	0.475991	0.98847	5954.86	6805.76	1.25888	4489.57	6390.41	4348.53	0	0	2.02276
8	UFMu-01057	7	161705317	2699.67	1.42797	7303.31	3442.87	0	0.419626	2639.57	4502.37	7.79213	0	0	0
8	UFMu-01057	8	12786828	5508.47	5359.18	9193.76	5639.49	3120.73	1.6785	4653.98	0	9.87003	2.44818	0	0.50569
8	UFMu-01057	9	6312678	6714.91	7518.28	12663.8	8855.82	4524.53	0.839251	6144.68	8619.15	6260.72	5.87564	0	2.52845
9	UFMu-00298	1	24931357	0.489425	2874.98	2641.19	2008.07	2059.35	0	3389.67	2367.25	0	0.979273	3185.8	4.55121
9	UFMu-00298	1	240273866	0.489425	1.42797	0	0.474945	5376.99	2954.58	7990.68	7428.05	6034.75	4509.06	10453.3	5286.99
9	UFMu-00298	1	273692549	0	0	1.97694	0	2657.76	1174.95	2767.5	0	2953.74	0	4445.49	2.52845
9	UFMu-00298	1	297017896	3351.58	9367.02	6355.86	5547.83	4376.13	2760.72	8427.44	7052.44	7688.76	5270.45	8098.14	6051.6
9	UFMu-00298	2	48145824	2461.32	2673.64	2158.32	1514.12	1211.7	928.631	3113.32	2496.88	3096.59	1611.39	3754.18	2031.86
9	UFMu-00298	2	71088276	0	1918.24	1671.5	0	0	2455.23	0	0	2749.06	0.489636	5548.9	3.03414
9	UFMu-00298	2	80587367	3553.71	8228.45	5436.09	5128.45	4439.52	2829.95	8162.59	8120	6716.82	4602.58	7795.53	5872.58
9	UFMu-00298	2	214081345	1057.16	3655.61	2286.83	1815.24	1474.4	732.666	2758.01	2376.11	3177.11	1600.62	2605.48	2128.96
9	UFMu-00298	3	122058764	367.558	833.46	506.097	609.354	977.809	390.671	813.56	417.717	682.071	600.784	938.171	1257.65
9	UFMu-00298	3	207921003	426.289	842.028	822.407	844.926	1527.71	767.495	1942.95	1165.62	1521.54	1057.12	1751.92	1673.33
9	UFMu-00298	3	230893631	2860.2	3954.53	2454.37	2239.84	1440.78	1065.43	3027.86	2093.02	2580.23	1551.17	2870.75	1836.16
9	UFMu-00298	4	50732357	16.6404	23.3236	19.2752	8.07406	16.8091	2.51775	31.483	25.4841	21.818	12.2409	37.3278	16.1821
9	UFMu-00298	4	235602036	821.744	458.379	544.647	447.873	499.95	422.983	910.008	619.374	641.033	353.517	882.428	398.99
9	UFMu-00298	7	7416187	153.679	0	295.058	394.204	519.161	0	0	0	0	0	532.543	0.50569
9	UFMu-00298	7	33527259	3954.06	5286.83	4131.8	3682.25	2783.1	1422.53	6980.23	6580.98	4711.64	3809.37	7436.69	3988.89
9	UFMu-00298	7	45119765	922.565	293.21	373.147	160.531	125.348	78.0504	256.861	401.651	214.024	133.181	416.08	169.912
9	UFMu-00298	7	128896733	764.971	330.338	406.261	260.27	204.591	150.226	403.282	456.497	270.647	200.751	560.912	190.645
9	UFMu-00298	7	137104155	2305.68	3199.13	2039.21	1629.06	1158.87	539.639	2440.18	2311.85	2764.13	1794.52	3787.03	2174.47
9	UFMu-00298	7	154417845	1992.94	1549.83	1822.74	1818.56	1360.1	765.397	3164.29	2789.95	2098.16	1210.38	2871.25	1640.46
9	UFMu-00298	8	69119537	1624.4	1475.57	1123.89	895.271	1134.37	663.848	1897.97	1611.59	1354.27	1179.04	2506.44	1040.71
9	UFMu-00298	8	100633211	4843.35	7627.28	4272.17	0	0.960519	0.419626	5684.43	11.08	1.03895	1.46891	6787.68	3310.25
9	UFMu-00298	8	104965290	2503.9	0.951982	0.494235	1945.37	0.960519	1020.11	2942.41	2430.96	2321.54	0.489636	2598.01	1931.74
9	UFMu-00298	8	129414802	101.311	228.476	136.409	208.501	279.511	92.3176	249.365	202.211	229.608	209.075	316.042	446.525
9	UFMu-00298	9	17724487	3170.98	5744.73	3595.07	3737.34	2035.82	1060.81	4760.43	4849.17	3744.38	2422.72	5954.03	3146.91
9	UFMu-00298	9	35311375	246.181	424.108	387.48	553.31	603.206	312.201	963.979	504.141	673.24	406.398	850.078	808.093
9	UFMu-00298	10	130371951	3437.23	3971.19	3215.49	2672.99	2331.18	1417.91	5271.65	4082.44	4115.28	2380.61	5198.51	2657.4
10	UFMu-05297	2	225532115	3595.31	4.75991	4654.21	4864.38	8837.26	4943.61	5171.7	6089.03	4396.84	8127.96	3438.63	5414.43
10	UFMu-05297	3	6803154	2355.11	0	2903.14	3444.3	10467.7	3348.61	0.49973	0	3627.5	6628.7	2.98622	6.57397
10	UFMu-05297	6	137679975	1205.45	0	1199.01	1674.65	3989.04	1580.73	2077.88	1432.65	1858.68	2940.76	1824.58	3653.11
10	UFMu-05297	6	150845798	6419.78	24.7515	4059.65	3368.78	6275.55	2923.11	3507.6	3990.47	2783.87	4796.97	2582.58	3330.98
10	UFMu-05297	7	150505301	4663.24	7.61585	2850.25	2465.44	4516.36	2036.44	2146.34	2854.77	2129.85	3163.54	2395.45	2330.73
10	UFMu-05297	9	25821371	6709.03	7.61585	6204.13	0.474945	0.960519	27.6953	4892.85	1.662	4128.27	0.489636	1.49311	4582.57
10	UFMu-05297	10	61378846	3107.36	1.90396	4908.25	4411.76	8233.09	4145.9	0	0	0.519476	4.40673	0	3.53983
10	UFMu-05297	10	145895308	2358.05	1.42797	2700.99	3261.44	7920.44	2891.22	4213.72	3288.55	3218.67	6154.73	2878.72	7688.01
11	UFMu-03318	2	62099500	0.489425	2954.95	2808.24	0.474945	3922.28	14.2673	0	5.54001	3239.45	2.44818	1.49311	0
11	UFMu-03318	9	136929894	0	0	1612.19	1225.36	0.48026	2764.07	2958.4	2267.53	2091.41	0.489636	5.97244	1346.15
11	UFMu-03318	10	147571602	787.974	1266.61	10.3789	813.58	1388.91	1262.65	4.9973	1290.27	939.731	2297.37	1440.35	1275.35
11	UFMu-03318	10	148584193	2466.7	2613.67	9.39046	1807.16	4006.33	4091.35	4365.14	3231.49	3218.67	0.489636	2896.63	3050.32
12	UFMu-01240	1	2104190	363.153	0.475991	357.826	0.474945	0	795.19	462.25	0.554001	500.255	0	332.466	1.01138
12	UFMu-01240	1	147979233	0	0	0.494235	2366.65	1914.31	0	0	0.554001	0	0	0.497704	1365.36
12	UFMu-01240	1	153611628	0	0.475991	0.494235	9941.54	7132.34	0	0	1.662	0	0	0	5420.5
12	UFMu-01240	1	190148694	1114.42	3132.5	1740.2	8166.67	4528.37	761.62	1.99892	0.554001	1431.67	984.169	2108.77	3637.43
12	UFMu-01240	1	220095659	0	0	0	0	0	675.597	0.49973	0	0.519476	461.237	0	0
12	UFMu-01240	1	232648837	3.42597	0	0	8151.47	6050.31	0	0	0	0	0	0.497704	5255.13
12	UFMu-01240	1	291866046	0	0.475991	4532.13	0.949889	0	5880.21	0	0	4118.4	3576.3	0.497704	1.01138
12	UFMu-01240	2	8059862	1134.49	1305.17	1267.22	2.84967	0	0	1.49919	1150.11	1009.34	0.979273	807.275	0.50569
12	UFMu-01240	2	8166833	224.646	251.323	236.739	0	0	0	1.49919	242.653	197.401	0	151.8	0.50569
12	UFMu-01240	3	7939106	0.489425	0.475991	0	0	13.4473	4290.67	0	3067.51	2418.68	0	1951.99	0
12	UFMu-01240	3	29097651	0.489425	0	3818.95	1.42483	0	4328.86	0	0	0	0	2900.12	0.50569
12	UFMu-01240	3	145279052	0.978849	0.475991	0.494235	42553.6	15094.6	0	0.99946	7.75602	0	0	0	4.55121
12	UFMu-01240	3	175553429	0	0	0.494235	11504.6	0.48026	0	0	0	0	0	2.48852	7988.39
12	UFMu-01240	3	196783190	0	0	0	0	0	0	0	0	0	827.975	423.048	5.0569
12	UFMu-01240	3	199293871	0	492.651	298.518	0	0	0	0	0	0	655.133	0	0
12	UFMu-01240	3	204129509	4629.96	1.90396	0	0	0.48026	0.839251	4796.41	6158.83	4697.62	2.93782	3662.1	1.01138
12	UFMu-01240	4	36049365	0.489425	0	0	6502.94	4957.72	0	0	0	0	0	8.95866	3972.2
12	UFMu-01240	4	151648792	5.38367	3052.53	2746.96	0.474945	5092.19	2124.56	4.49757	2215.45	2120.5	1.46891	3458.04	6137.06
12	UFMu-01240	4	156383701	1.9577	1946.33	1679.9	1.89978	3466.51	0	0.49973	1654.8	1704.92	17.6269	2549.24	3969.16
12	UFMu-01240	4	159754993	5.38367	3845.05	2340.7	0	9143.18	23.0794	1.99892	2588.29	3047.24	1.95855	6101.35	17815
12	UFMu-01240	4	164251253	2434.4	1347.53	1603.79	1837.09	4400.14	1884.96	1654.11	1573.36	1260.25	1762.69	2165.51	2769.16
12	UFMu-01240	4	170468014	1.46827	0.475991	0	5049.61	6134.84	1.6785	0.99946	11.08	1.03895	0.489636	5.47474	6413.67
12	UFMu-01240	4	173224578	272.12	502.646	288.633	0	0	481.311	301.337	308.025	402.074	579.729	284.686	0.50569
12	UFMu-01240	4	198134787	0	0	0	0	0	0	0	0	0	827.975	423.048	5.0569
12	UFMu-01240	4	218738155	5789.4	7496.86	7131.81	6.64922	10.0855	9371.08	5449.55	6799.26	5697.09	5254.29	4347.94	1.51707
12	UFMu-01240	4	231036325	3321.73	4486.21	24.2175	0	0	0	0	0	4007.23	0.979273	3519.26	1.51707
12	UFMu-01240	5	1843097	2406.01	0	0	0	0	0	0.49973	1113.54	0	0	0	0
12	UFMu-01240	5	56014482	1673.83	1593.62	1274.63	5319.85	2898.85	0	2080.38	1678.62	1.03895	1892.93	1705.13	2079.4
12	UFMu-01240	5	167068854	2.44712	9302.29	8060.97	9.02395	0	6.71401	6290.6	0	0	4.40673	0	2.02276
12	UFMu-01240	5	186938611	2171.58	2588.91	2572	2.37472	0	0	4.9973	2275.28	2030.11	0	1563.29	0
12	UFMu-01240	5	195453424	3382.9	0.951982	0	0	0	6017.43	0	5353.32	0	4035.09	3212.68	5.0569
12	UFMu-01240	5	204825627	3581.12	4225.85	2638.23	5146.5	16723.1	3874.4	3946.87	2542.87	3227.5	5776.73	5556.86	17390.7
12	UFMu-01240	6	124705753	0.489425	0	0	375.681	357.793	0	0	0	0	0	0	278.13
12	UFMu-01240	6	156931183	0	0	0	0	1.44078	2.51775	0	0.554001	0	0	0.497704	5270.3
12	UFMu-01240	7	4960244	221.709	463.615	199.671	0	0	402.421	248.366	240.991	305.452	355.966	232.925	0
12	UFMu-01240	7	37030257	0.489425	3.80793	0	6364.26	4089.41	0.419626	0	0	0	0	1.49311	3155.51
12	UFMu-01240	7	140699311	0	0.951982	2.47117	15604.8	6131.95	1.25888	0	0	2.59738	0	0	3.03414
12	UFMu-01240	7	145234828	0.489425	0	0.98847	8082.13	7021.88	0	0	0	0	0	0.497704	3.03414
12	UFMu-01240	7	155613870	2912.08	3046.34	3885.68	0	0	4521.47	0.99946	0	3023.35	1.95855	2386.49	0
12	UFMu-01240	8	83440849	3989.3	3157.72	0	0	0	2431.73	0	0	0	1977.64	1925.12	0.50569
12	UFMu-01240	8	124647127	0	0	0	3331.74	0	0	0	0	0	0.979273	0	0
12	UFMu-01240	8	151216541	0	0	0	648.299	739.12	0	0	0.554001	0	0	0	593.68
12	UFMu-01240	8	159395574	279.461	0	0	0	0	675.178	0.49973	0	438.957	565.53	248.354	0
12	UFMu-01240	8	159980159	0	0	0	4330.54	5070.58	0	0	0	0	0	0	5873.09
12	UFMu-01240	10	8927840	1738.44	2281.42	2141.03	1.89978	2.4013	2850.1	1662.1	2060.33	1701.28	1636.36	1363.21	0.50569
12	UFMu-01240	10	69792415	0	0	0	469.72	467.773	0	0	0	0	0	0	495.071
12	UFMu-01240	10	136017435	0	0	0	8447.84	5356.82	0	0	0	0	0	0.497704	4235.66

## Sheet: Pool 2
Pool	chr	position	A	B	C	D	E	F	G	H	I	J	K	L
Pool 2	1	6922376	0.489425	2672.69	1267.22	0	0	0	9.49487	0	0	1.46891	0	0
Pool 2	1	31848861	497.745	882.487	334.597	1.42483	1130.53	0.419626	1039.44	775.048	1019.73	0.489636	0.995407	2062.21
Pool 2	1	43133413	1179.51	1787.35	1239.54	0.949889	1493.61	0.419626	1852	2224.87	1942.32	0.489636	0.497704	1731.99
Pool 2	1	228754508	1.46827	0	0	0	0	1125.86	0	0	0	0	410.108	447.03
Pool 2	2	187125469	1133.51	1506.51	1051.24	2359.52	3105.84	0.419626	2454.67	2162.27	2339.2	3906.81	2809.04	9.10243
Pool 2	2	197773803	2413.84	3215.79	2413.35	4167.64	3767.16	6.29438	4017.83	4160.55	3569.32	6510.2	3371.94	11.1252
Pool 2	2	204872861	5.38367	0	0	2469.71	1989.72	0.839251	0	0	0	3699.2	1721.06	3.03414
Pool 2	3	144415701	76.8397	158.981	63.7563	0	229.564	0.419626	150.918	171.186	177.661	0.489636	136.371	328.699
Pool 2	5	3536085	1465.83	2168.61	1360.13	0.949889	0	4.19626	3406.66	2694.11	3143.35	0.979273	0	0
Pool 2	5	20908734	1573.5	2633.66	1305.77	0	0	0.419626	3429.15	2915.71	3209.32	0.489636	0	0
Pool 2	5	46922578	3245.86	4153.02	3143.83	4.2745	0	5555	5400.58	5922.83	4944.37	8403.63	0.497704	1.01138
Pool 2	5	61841958	1.46827	2840.24	1733.28	0	0	0.839251	2805.98	0	2589.59	0.489636	0	0
Pool 2	6	79194411	0.978849	0	0	0	0	0	3399.66	8.86402	3379.71	0	0	0
Pool 2	6	99884473	6.36252	0	0	0	2907.49	4563.01	0	0.554001	0	4447.37	0	2771.69
Pool 2	6	152126671	3476.38	4405.77	3485.84	5660.86	5009.59	6659.04	5693.42	5946.1	5407.74	9.79273	4623.67	8.09105
Pool 2	6	154335477	0.489425	0	0	0	2.88156	0	0	0	0	4278.93	7.96326	4682.69
Pool 2	6	159150925	3652.58	4796.56	3514.5	0	20.6512	0	5008.79	5935.02	5180.21	2.44818	20.9036	0
Pool 2	7	109729906	0	0	0	0	0	0	0	0	0	632.12	0	373.199
Pool 2	7	147579059	2138.79	3008.26	2224.06	3062.92	2575.15	3379.24	3034.86	3832.58	3212.96	1.95855	5.97244	1.01138
Pool 2	8	20669362	1.46827	0	0	111.137	191.143	118.334	0	0	0	105.761	0.497704	386.347
Pool 2	8	20669366	0.489425	0	0	1629.53	2467.57	2775.82	0.99946	0	0	3174.31	0.497704	3800.26
Pool 2	8	165172237	2.93655	0	0.494235	1900.25	0	2011.69	0	0	0	0	0.497704	3533.76
Pool 2	9	94001247	3.9154	3406.19	0	0	0.48026	2.93738	3782.95	4134.51	4125.15	0.979273	0.497704	0
Pool 2	9	94013739	2682.54	3195.33	2407.91	4043.2	3282.09	14.2673	3993.84	5354.42	4197.36	5673.42	3140.01	3701.15
Pool 2	9	96191302	165.915	287.974	164.58	421.751	456.727	1.6785	357.807	314.119	312.724	990.534	330.475	570.419
Pool 2	9	126335224	0.489425	0	0	247.446	203.63	0	0	0	0	399.543	177.68	0.50569
Pool 2	10	148816419	2424.61	0.475991	1341.35	0	0	0	0	0	2957.89	0	0	0

## Sheet: Pool 3
Pool	chr	position	A	B	C	D	E	F	G	H	I	J	K	L
Pool 3	1	12437468	0	0	0	470.195	0	0	0	0	232.725	493.064	276.723	2.02276
Pool 3	1	19852772	0	0	108.237	0	0	0	0	0	0	0	0	0
Pool 3	1	32081102	0.978849	0	0	4177.61	3571.69	3781.25	0.99946	0	2188.03	3231.11	2843.38	2230.6
Pool 3	1	32540656	0	0	0	0.474945	0	1965.95	0	0.554001	0	0	0	0
Pool 3	1	51041009	0	0	0	0	0	0	0	0	0	0	214.013	0.50569
Pool 3	1	52457314	0	0	0	0	0	0	0	0	0	0	735.108	0
Pool 3	1	59765558	0	0	0	0	0	68.399	0	0	0	0	0	0
Pool 3	1	80620434	0	0	0	0	0	186.314	0	0	0	0	0	0
Pool 3	1	99539273	0.489425	0	0	0	0	1920.21	3.99784	0	0	0	0	0
Pool 3	1	189583970	0	0	0	0	0	0	0	0	0	0	0	0
Pool 3	1	190148694	1114.42	3132.5	1740.2	8166.67	4528.37	761.62	1.99892	0.554001	1431.67	984.169	2108.77	3637.43
Pool 3	1	191063545	4.40482	0	0.494235	1.42483	0.48026	0	5782.37	5331.71	4289.31	5988.74	6045.61	4790.4
Pool 3	1	224783757	0	7.13986	9.8847	0	0	5398.9	0	0	3806.72	5266.53	17.4196	1.01138
Pool 3	1	273327614	3989.3	3718.92	2375.29	0.474945	5770.32	3610.04	3604.55	2442.59	0	0.979273	0	0.50569
Pool 3	1	289504607	0	0	0	0	0	177.502	0	0	96.103	186.551	0.497704	0
Pool 3	1	293647181	2720.71	3127.74	2850.25	1.42483	0.48026	3468.21	3180.28	3154.48	2368.81	3898.48	5.47474	2612.4
Pool 3	1	296848960	4327.98	4651.38	3716.65	2.37472	4392.45	12.1691	4054.31	3481.9	3477.89	5113.76	13.9357	3354.24
Pool 3	2	2120752	0	0	0	0	0.48026	1270.63	0	0	714.279	0.489636	1556.82	736.285
Pool 3	2	18003313	0.978849	3149.63	0.494235	3201.13	2607.33	2637.35	4.9973	0	2517.38	3097.44	3139.51	2514.29
Pool 3	2	23888856	7021.78	2279.52	2613.02	0	0	0	3374.18	1875.85	0	0.489636	0	0
Pool 3	2	30911344	0	0	0	1353.59	1192.48	1223.21	0	0	1035.31	1613.84	1386.1	922.379
Pool 3	2	129307156	0	0	0	0	0	0	0	0	0	0	187.137	0
Pool 3	2	144070641	0	0	0	0	0	325.21	0	0	0	0	0	0
Pool 3	2	188771832	0	0	74.1352	0	0	0	0	0	0	0	0.497704	0
Pool 3	2	191492582	0	0.475991	0.494235	4420.31	0.960519	4432.09	6.49649	0	0	0	3566.54	2658.41
Pool 3	2	208195913	0	0	0	0	0	0.419626	2120.85	0	0	0	0	0
Pool 3	2	228410490	10.7673	0	7.90776	0.474945	4965.88	6102.61	0.49973	0	4238.4	5891.3	17.4196	4.55121
Pool 3	3	1304475	0	0	40.033	0	0	0	0	0	0	0	0	0
Pool 3	3	1600736	0	0	0	0	1643.93	0	0	0	0	1788.64	0.497704	757.524
Pool 3	3	128098830	0	0.475991	2003.13	0.474945	0	0	0	0	0	0	0	0
Pool 3	3	150833506	0	0	0	0	0	0	0	0	1332.45	2.44818	0	1068.02
Pool 3	3	150833512	0	0	0	0	0	0	0	0	83.1161	0	0	70.7967
Pool 3	3	163747645	1640.06	0	0	0	0	0	0	0	0	0	0	0
Pool 3	3	187743594	0	0	147.282	0	0	0	0	0	0	0	0	0
Pool 3	3	188103937	0	0	0.494235	0	0	0	1089.41	0	641.552	962.625	1276.11	536.537
Pool 3	3	193900884	0	0	2095.06	0	0	0	0	0	0	0	0	0
Pool 3	3	208543449	0	0	0	0	0	57.0691	0	0	0	0	0	0
Pool 3	3	212985849	0.489425	0	321.747	0	0	0	0	0	0	0	0	0
Pool 3	3	222060478	0	0	0	0.474945	0	0	0	0	1545.96	0	3100.2	2.02276
Pool 3	4	20180476	3437.23	2861.18	2780.57	3775.33	3367.1	4218.5	2863.95	3155.59	2441.02	3756.98	3540.66	2535.53
Pool 3	4	101870622	3273.27	2771.69	3312.86	4305.37	3846.88	4348.58	3376.17	2953.94	0	3807.41	3134.54	2923.4
Pool 3	4	130573647	0	0	0	146.758	150.802	0.419626	0	0	0	294.271	0	0
Pool 3	4	138519669	2824.96	3569.46	2039.71	0.949889	3.84208	2592.87	18.49	2454.23	2578.16	3.42745	4671.94	4801.53
Pool 3	4	146136338	3520.92	0	0	0	0	0	2950.9	0	0	0	0	0
Pool 3	4	146595049	0.978849	1234.24	1164.91	0.474945	0.960519	1022.21	0	1192.77	908.043	0.489636	1683.73	900.635
Pool 3	4	151648792	5.38367	3052.53	2746.96	0.474945	5092.19	2124.56	4.49757	2215.45	2120.5	1.46891	3458.04	6137.06
Pool 3	4	156383701	1.9577	1946.33	1679.9	1.89978	3466.51	0	0.49973	1654.8	1704.92	17.6269	2549.24	3969.16
Pool 3	4	159754993	5.38367	3845.05	2340.7	0	9143.18	23.0794	1.99892	2588.29	3047.24	1.95855	6101.35	17815
Pool 3	4	164251253	2434.4	1347.53	1603.79	1837.09	4400.14	1884.96	1654.11	1573.36	1260.25	1762.69	2165.51	2769.16
Pool 3	4	165990607	64.1146	66.1627	43.9869	90.2395	256.939	62.1046	59.4678	42.1041	50.3891	100.865	96.0568	289.255
Pool 3	4	177630038	0	0	0	0	0	169.109	0	0	0	0	0	0
Pool 3	4	185189714	4.89425	2991.6	3025.21	3507.47	3506.38	3884.05	0	0.554001	3016.07	4222.62	3973.67	3027.06
Pool 3	4	211089286	3010.45	0	0.494235	0	0	18.4635	3078.34	0	1.03895	0	0	0
Pool 3	4	211089303	1263.21	0	0	0	0	0	1095.41	2.77001	0	0	0	0
Pool 3	5	32878050	0	0	0	0	366.918	0	0	0	0	0	0	0.50569
Pool 3	5	39360661	0	0	0	0	0	0	0	0	617.656	0	0	0
Pool 3	5	52765031	0	0	1689.79	0	0	0	0	1916.84	0	0	0	0
Pool 3	5	56014482	1673.83	1593.62	1274.63	5319.85	2898.85	0	2080.38	1678.62	1.03895	1892.93	1705.13	2079.4
Pool 3	5	59721386	0	0	0	0	0	91.4784	0	0	0	0	0	0
Pool 3	5	60283397	0	0	0.494235	0	0	0	0	0	0	0	3500.35	1.01138
Pool 3	5	61696507	6292.04	2420.89	2243.33	3760.14	0.48026	19.7224	2378.71	2275.84	1.03895	2839.89	3558.08	1.01138
Pool 3	5	61841974	0	0	0	0	0	0	0	0	0	0	2220.75	0
Pool 3	5	70774552	181.087	0	0	0.474945	0	0	0	0	0	0	0	0
Pool 3	5	84943823	0.489425	0	0	0	0	98.1924	0	0	0	0	0	0
Pool 3	5	146888295	0	0	0	0	0	1381.41	0	0	0	0	0	0
Pool 3	5	159925482	2329.17	2097.69	2081.22	0	0	0	0	0	0.519476	0.979273	0	0
Pool 3	5	163119627	0	0	1149.59	0	0	0	0	0	0	0	0	0
Pool 3	5	165483693	0.489425	0	0	0	0	98.1924	0	0	0	0	0	0
Pool 3	5	179194917	1115.4	1078.6	709.721	0	0	0	737.601	617.712	0	0.489636	0	0
Pool 3	5	188889047	3313.4	2616.52	3177.93	0.474945	0	0	3922.38	3356.14	0	1.95855	0	0
Pool 3	5	204825627	3581.12	4225.85	2638.23	5146.5	16723.1	3874.4	3946.87	2542.87	3227.5	5776.73	5556.86	17390.7
Pool 3	5	215289353	0	0	0	0	0	0	0.49973	214.953	0	0	0	0
Pool 3	5	215629143	0	340.809	0	0	0	0	0	0	0	0	0	0
Pool 3	6	3193191	6615.55	2.85595	1.97694	3407.73	0	0	0	0.554001	0.519476	0	4059.77	1.51707
Pool 3	6	55836617	3157.28	3173.91	24.2175	0.949889	3559.68	4280.6	0	0	0.519476	3945	4130.94	14.1593
Pool 3	6	62451780	1925.4	1587.91	0	0.474945	2157.33	2429.63	0	0.554001	0	2969.64	2613.94	2.02276
Pool 3	6	62457785	1425.69	1606.95	3.95388	0.474945	1594.46	1691.93	0	0	0	2018.28	1593.65	2.52845
Pool 3	6	86499360	0	0	0	0.474945	0	589.574	0	0	0	0	0	0
Pool 3	6	105153934	0	47.1231	69.6871	176.204	92.2098	0	0	0	176.622	0.489636	0.497704	47.5349
Pool 3	6	155663903	0	2397.57	0	0	0	0	0	0	0	0.489636	0	0
Pool 3	6	159726863	0	0	0	0	0	0	0	0	0	0	1253.22	0
Pool 3	7	18147614	1087.99	0	0	0	0	0.839251	0	0	0	0	0	0
Pool 3	7	48320556	0.489425	0	321.747	0	0	0	0	0	0	0	0	0
Pool 3	7	83460411	0	1.90396	4.94235	0	0	20.5617	0	7.75602	0	0	21.4013	8.59674
Pool 3	7	106494343	1929.31	835.364	740.364	0.949889	0	0	1123.89	676.436	0	0.979273	884.917	0
Pool 3	7	146119645	2950.74	3234.83	2602.64	0.474945	2788.87	5.45513	2821.97	2331.24	2429.07	0.979273	0	0.50569
Pool 3	7	159237492	0.489425	0	0	71.7166	0	24.3383	0	0	0	42.5984	50.7658	22.2504
Pool 3	7	159237493	0	0	0	511.99	0	341.156	0	0	2.0779	349.6	338.438	182.554
Pool 3	8	23800632	4851.18	4747.06	9.39046	0.474945	4434.72	5180.7	0.49973	0	4239.96	0.979273	5512.07	3.03414
Pool 3	8	70531368	56.7733	31.4154	0	0	110.94	77.6307	0	0	43.1165	0	0	48.0406
Pool 3	8	95129750	0	0	0	0	0	0	1725.07	0	0	0	0	0
Pool 3	8	97826294	4648.07	3527.57	0	10.4488	4144.64	3874.4	0	0.554001	2978.15	1.95855	0.497704	2473.33
Pool 3	8	101384694	0	0	116.145	0	0	0	0	0	0	0	0	0
Pool 3	8	118892542	0.978849	0.951982	0.98847	5572.52	4269.51	3508.91	0.99946	0	3289.32	5197.49	5425.47	2778.77
Pool 3	8	130405356	0.489425	0	3.95388	4553.77	4803.56	5402.68	0	8.86402	3251.4	5008.98	4124.47	3768.91
Pool 3	8	132170334	0	0	0.494235	3618.6	3037.16	3544.58	0	0.554001	2528.81	3307	3108.66	2289.77
Pool 3	8	138652965	0	0	0	0	0	0	142.923	0	0	0	0	0
Pool 3	8	139345350	0	0	0	0	0	0	0	0	0	2649.91	0	1.01138
Pool 3	8	163896506	0	0	0.494235	0	0.48026	0.419626	2686.55	10.526	0	0	0	0
Pool 3	8	167203127	0.489425	5388.22	4961.13	13094.7	5165.67	0	0	1.662	9632.11	22.5233	16.4242	3956.02
Pool 3	8	170130941	3376.05	0.475991	1405.6	0	0	0	2195.31	1210.49	0	0	0	0
Pool 3	8	175401951	0.978849	1925.86	0.494235	0	0	0	1873.49	1876.96	0	0	0	0
Pool 3	9	6258643	26.4289	66.6387	32.1253	295.89	203.15	29.7934	0	0	28.5712	25.9507	56.7382	224.021
Pool 3	9	46051460	0	0	0	0	0	0	0	0	0	0	51.7612	0
Pool 3	9	94013777	0	0	0	0	0	0	0	286.419	0	0	0	0
Pool 3	9	106883201	813.424	637.352	679.573	0	0	0	1049.43	1012.16	0	0	0	0
Pool 3	9	134132781	5234.4	2114.35	2100.5	1.42483	0	0	2419.69	1935.68	0.519476	0.489636	3189.78	1.01138
Pool 3	9	139963331	3.9154	0	0	0	0	0	3277.73	2805.46	2401.02	0	3177.34	0.50569
Pool 3	9	140361155	2182.83	900.099	1073.97	0.474945	0	0	0	0	0	0.489636	0	0
Pool 3	9	153851713	0	0	0	0	0	204.777	0	0	0	0	0	0
Pool 3	10	5760728	2098.65	2141.48	2038.72	4.74945	0	0	2396.2	2059.78	0	0.979273	0	0
Pool 3	10	70340114	3228.73	3193.9	3080.07	3944.89	2931.5	3659.55	3585.56	3560.01	0	4346.5	3883.58	2725.17
Pool 3	10	107426467	0	0	24.2175	0	0	0	0	0	0	0	417.573	0
Pool 3	10	122817352	20.0664	0	1.4827	4144.37	3213.42	2253.81	0.49973	1.108	0	3486.21	3801.46	1792.17
Pool 3	10	128868183	0	0.475991	0	1371.64	893.763	735.184	0	0	578.176	874.98	678.868	566.373
Pool 3	10	132181434	4863.9	0	0.494235	0.474945	0	0	0	1615.47	0.519476	0	0	0
Pool 3	10	141585764	0.489425	1579.34	0	0	0	0	1275.31	1387.22	0	0	0	0
Pool 3	10	144220228	0	0	0	0	0	362.976	0	0	0	0	0	0

## Sheet: Pool 4
Pool	chr	position	A	B	C	D	E	F	G	H	I	J	K	L
Pool 4	1	64603981	0	2691.25	0	0	0.48026	0	3.99784	0	4.67528	1.46891	2234.69	0
Pool 4	2	43524079	0	0	0	63.6426	0	0	0	36.5641	0	57.7771	135.375	0
Pool 4	4	210765043	522.706	591.181	532.291	0.474945	1071.46	1158.59	1185.86	419.933	1270.64	828.465	834.649	1205.57
Pool 4	6	163506122	3632.51	4657.57	1.4827	0	3788.29	5640.61	11.4938	2732.34	0	0.979273	3535.19	7.58536
Pool 4	7	172124182	0	0.475991	1798.03	1519.35	0	0	3.99784	1065.9	0	0	0	0
Pool 4	8	131584972	3424.01	3804.59	3965.74	3203.5	3698.96	0	8.49541	4.98601	0	4.40673	4.47933	1.01138
Pool 4	8	133438934	7190.63	3928.35	3772.5	3942.52	3313.79	3471.56	13.4927	0	0	0.979273	0	1.01138
Pool 4	9	30048763	3315.85	4603.31	3725.05	3540.71	3437.22	4299.48	4854.38	2740.65	4522.03	2938.31	3061.87	3029.59
Pool 4	9	127003438	3467.08	4113.04	3437.9	2839.69	2658.24	3592.83	4064.8	2012.69	4331.91	2876.61	3061.37	2521.37
Pool 4	10	119703706	0	0	0	1975.29	0	0	1.99892	0	0	0	0	0
Pool 4	10	129460683	5120.85	2932.58	2419.28	0.949889	0.48026	0.419626	8.99514	0	0	1544.8	1851.46	1.51707

## Sheet: Pool 5
Pool	chr	position	A	B	C	D	E	F	G	H	I	J	K	L
Pool 5	1	22510422	3308.02	5937.51	3223.89	4037.5	3196.13	4291.93	3207.77	2643.69	2390.11	5667.54	6290.48	5898.88
Pool 5	1	54599136	0.489425	0	713.675	912.844	0	1443.09	863.533	568.405	367.789	0	1264.66	967.386
Pool 5	1	61711230	4211.99	6611.99	5190.46	4410.34	2655.84	5113.14	3206.77	3705.16	2836.34	4782.77	4618.19	2888
Pool 5	1	232518599	2465.72	4855.11	2272.49	3466.15	2503.59	2905.07	2513.14	2017.12	2141.28	4101.68	3804.94	4111.77
Pool 5	1	272499185	0	0	0	0.474945	0	2666.3	0	0	0.519476	0	3206.7	1.51707
Pool 5	1	276535231	0	0	0	2.37472	0	2114.91	0	0	2.59738	0	3380.9	0.50569
Pool 5	1	291796867	171.299	254.179	160.132	146.283	97.0124	0	0	131.298	91.9472	192.427	0	1.01138
Pool 5	1	293135539	591.225	105.67	140.857	63.1676	35.059	0	0	83.6542	30.6491	55.8185	0	0
Pool 5	1	293135541	357.769	66.1627	89.9508	35.6208	16.8091	0	0	49.8601	15.0648	29.8678	0	0
Pool 5	1	293135552	5563.29	6152.18	3845.64	3619.55	1507.05	19.3028	0	2540.1	2294	3397.1	0.995407	0.50569
Pool 5	1	299992554	3740.67	6981.83	3900.01	4128.69	3699.44	4655.75	3196.77	2919.03	3272.18	6275.18	6109.31	6357.03
Pool 5	2	5229942	4429.78	4049.25	2621.42	2477.31	866.388	1856.42	1282.31	1172.82	1185.96	1866.98	2239.17	999.75
Pool 5	2	11378098	8700.99	8552.6	4707.09	4355.72	1874.93	3113.2	2140.84	2227.64	2047.25	3315.82	3853.72	1661.19
Pool 5	2	23469926	833.49	1556.49	1103.63	1240.08	924.98	1239.57	860.035	418.825	682.071	1337.69	1081.01	959.8
Pool 5	2	30313924	4423.91	3893.13	2990.62	1909.75	860.145	1902.16	1513.68	1444.28	1151.16	2537.78	3137.03	1330.47
Pool 5	4	188843117	3888.97	6920.43	4552.89	3927.79	2363.36	4899.55	2906.93	3516.8	2579.72	5127.96	4353.41	2838.44
Pool 5	4	239221173	0	0	1002.8	3.32461	1161.27	1266.85	881.523	566.743	709.084	0	987.942	1083.69
Pool 5	4	240524052	0	0	2717.8	9.49889	3053.01	3597.45	2642.57	1811.58	2252.97	0	4771.48	5278.9
Pool 5	5	3196132	5839.82	8269.87	5821.59	4749.45	3279.21	2.51775	0	4286.86	3193.22	6755.02	2.48852	4.04552
Pool 5	5	68778052	1973.36	0	0	2704.81	1897.03	0	0.49973	0	1754.27	0.489636	0	0.50569
Pool 5	5	181583967	0	0	0	0	0	0	0	0	42.0775	63.6527	0	35.3983
Pool 5	6	6301250	55.305	112.81	46.4581	63.1676	44.1839	39.0252	30.4835	26.5921	33.2464	54.8393	79.1349	143.616
Pool 5	7	74698124	11.7462	18.5636	10.3789	11.3987	16.3288	20.5617	19.9892	9.41802	12.4674	17.6269	26.876	14.1593
Pool 5	7	108573429	14.6827	30.9394	10.8732	18.9978	35.5392	47.4177	38.9789	32.1321	18.1816	17.1373	45.7887	30.8471
Pool 5	7	143188409	0.978849	4637.58	3.95388	9.49889	1670.82	3442.61	2447.68	2988.28	2838.93	3977.81	3828.83	4.04552
Pool 5	7	159535001	58.731	109.002	41.5157	52.7188	88.848	51.6139	31.483	29.9161	21.2985	83.7278	107.504	161.315
Pool 5	8	67341058	36.2174	39.0313	17.2982	24.2222	73.96	92.3176	57.4689	57.0621	38.9607	23.9922	65.1992	65.2341
Pool 5	8	77723645	8851.73	7642.51	5235.43	4453.08	2535.29	4151.36	3243.75	3297.42	1767.26	3947.94	6263.6	2470.3
Pool 5	8	150182986	0	0	0	1.89978	0.48026	3060.33	0	0	2.59738	0	3848.24	4209.37
Pool 5	9	19033786	186.96	297.018	257.991	250.296	285.274	0	199.892	71.4662	153.765	261.955	0	246.271
Pool 5	9	27098581	4057.33	7.13986	1804.95	1609.11	0.48026	1627.73	0.49973	1281.96	5.19476	0	2466.12	966.88

## Sheet: Pool 6
Pool	chr	position	A	B	C	D	E	F	G	H	I	J	K	L
Pool 6	1	190148694	1114.42	3132.5	1740.2	8166.67	4528.37	761.62	1.99892	0.554001	1431.67	984.169	2108.77	3637.43
Pool 6	2	153945531	624.506	1118.1	1173.81	1642.83	1343.77	1521.98	1678.59	775.048	861.29	1242.21	1533.42	1650.57
Pool 6	3	7411429	2509.77	4633.3	8660.97	3931.12	3049.65	5216.37	5246.16	8652.95	6458.12	5356.13	11059.5	8651.86
Pool 6	6	91641879	4055.37	9258.5	8433.63	7178.79	4838.14	9130.21	9181.04	8244.65	5421.25	9523.43	8714.79	7133.27
Pool 6	9	6258643	26.4289	66.6387	32.1253	295.89	203.15	29.7934	0	0	28.5712	25.9507	56.7382	224.021

## Sheet: Pool 7
Pool	chr	position	A	B	C	D	E	F	G	H	I	J	K	L
Pool 7	1	35214442	3011.43	5195.44	5429.67	4109.7	2176.54	5414.43	3004.88	4230.91	5828	2941.73	3336.11	4619.99
Pool 7	1	105325442	0.489425	0	3460.14	4758.94	0	4722.89	3168.79	3.32401	0	0	4324.55	0.50569
Pool 7	1	195910399	22.5135	13.8037	16.3098	14.7233	4.8026	18.8832	9.49487	9.41802	16.1037	6.36527	25.8806	22.2504
Pool 7	1	195910400	2359.03	2265.72	3478.92	2663.49	1057.05	3333.51	1826.01	2284.7	3491.91	1255.43	2106.78	1869.54
Pool 7	1	216534986	141.444	260.843	190.775	286.392	314.57	363.396	228.377	229.357	404.152	250.694	271.248	777.752
Pool 7	1	218420528	3063.8	4918.89	5365.91	4495.35	2391.21	5386.31	3402.66	4566.08	5887.74	3144.93	4312.1	5108.48
Pool 7	2	12019011	0.489425	0	0	0.949889	5586.38	7319.95	0	0	2.0779	0	0	1.01138
Pool 7	2	15128969	0	0	0	0	2853.7	0	0	0	0	2695.45	0	2.52845
Pool 7	2	135956711	0	0.951982	0	4938	0.48026	6460.98	0	5113.99	4.1558	3565.53	3762.14	4.04552
Pool 7	2	171743655	2192.13	1716.9	1510.88	0	577.752	0	715.113	0.554001	1624.92	0	0	1148.93
Pool 7	3	93414937	147.806	0	0	0	215.637	0.419626	0	254.841	0	0	0	478.889
Pool 7	4	184352170	2517.11	1717.38	0.98847	0	0	0	0	0	0	0.489636	0	0
Pool 7	5	74411001	89.5647	183.732	227.348	415.577	269.426	351.646	268.355	259.273	435.84	318.753	245.368	655.88
Pool 7	6	102198313	1682.15	3871.71	2519.61	3083.82	2346.07	3642.77	2365.72	2556.72	4922.55	2656.77	3449.09	6729.22
Pool 7	6	124881031	1161.89	0	0	0	0	0.419626	0.49973	1975.02	3532.43	0.489636	0	0
Pool 7	6	131215090	0	2430.41	0	0	0	0	2224.8	0.554001	0	2.44818	0	0
Pool 7	6	165125394	2700.65	3882.18	4959.65	4236.51	2147.24	5266.72	3114.82	4171.63	0	3188.02	2890.66	4018.22
Pool 7	7	16272205	2320.85	0.475991	3815.99	0.949889	0	5236.09	0.99946	3687.43	4530.35	0.489636	0	0
Pool 7	7	169216768	0	4224.42	0	0	0.48026	0.419626	3544.08	3861.94	6252.41	2.44818	0	0
Pool 7	7	171740689	7524.41	5717.13	6628.68	6250.75	2850.82	7568.79	4184.24	6555.5	7246.16	3051.9	5324.93	5315.31
Pool 7	8	76931837	1119.8	619.74	1345.31	1355.02	587.358	1631.08	815.559	983.907	1405.18	669.333	876.954	857.651
Pool 7	8	109430660	437.546	110.906	191.763	105.438	67.2363	121.691	70.4619	141.824	123.116	62.6734	113.476	81.9218
Pool 7	8	162754488	0	0	0.494235	1984.32	0	2186.25	0	0	0	1683.37	2326.27	0
Pool 7	8	170866001	0	0.475991	0	0.474945	1.44078	0.839251	2830.47	2815.99	5203.59	3145.91	3590.93	6841.99
Pool 7	9	26933349	1.46827	0.475991	5773.16	5269.51	2661.12	5990.16	0.99946	0	0	0	0	5487.25
Pool 7	9	110919440	2789.23	2084.36	2161.78	2320.1	1039.28	1874.05	1177.36	2038.73	2439.46	1169.25	2069.45	2009.11
Pool 7	10	39964534	5284.81	4940.79	4880.08	4803.59	1915.28	5110.2	2.99838	3941.17	4778.66	2825.69	3911.95	4260.95
Pool 7	10	143254951	1320.96	1649.78	1501.98	2103.05	1855.24	4556.71	2092.87	2508.52	4093.99	1677.49	2921.02	4982.06

## Sheet: Pool 8
Pool	chr	position	A	B	C	D	E	F	G	H	I	J	K	L
Pool 8	2	214210548	10750.7	9762.57	8527.04	0.474945	3553.44	0.839251	4168.75	5833.63	3649.83	4.40673	0.995407	1.51707
Pool 8	7	11793404	0	0	5140.04	4872.46	0.960519	0	4053.81	2028.2	4524.11	1.95855	0	0
Pool 8	7	151406422	13178.2	0.475991	0.98847	5954.86	6805.76	1.25888	4489.57	6390.41	4348.53	0	0	2.02276
Pool 8	7	161705317	2699.67	1.42797	7303.31	3442.87	0	0.419626	2639.57	4502.37	7.79213	0	0	0
Pool 8	8	12786828	5508.47	5359.18	9193.76	5639.49	3120.73	1.6785	4653.98	0	9.87003	2.44818	0	0.50569
Pool 8	9	6312678	6714.91	7518.28	12663.8	8855.82	4524.53	0.839251	6144.68	8619.15	6260.72	5.87564	0	2.52845

## Sheet: Pool 9
Pool	chr	position	A	B	C	D	E	F	G	H	I	J	K	L
Pool 9	1	24931357	0.489425	2874.98	2641.19	2008.07	2059.35	0	3389.67	2367.25	0	0.979273	3185.8	4.55121
Pool 9	1	240273866	0.489425	1.42797	0	0.474945	5376.99	2954.58	7990.68	7428.05	6034.75	4509.06	10453.3	5286.99
Pool 9	1	273692549	0	0	1.97694	0	2657.76	1174.95	2767.5	0	2953.74	0	4445.49	2.52845
Pool 9	1	297017896	3351.58	9367.02	6355.86	5547.83	4376.13	2760.72	8427.44	7052.44	7688.76	5270.45	8098.14	6051.6
Pool 9	2	48145824	2461.32	2673.64	2158.32	1514.12	1211.7	928.631	3113.32	2496.88	3096.59	1611.39	3754.18	2031.86
Pool 9	2	71088276	0	1918.24	1671.5	0	0	2455.23	0	0	2749.06	0.489636	5548.9	3.03414
Pool 9	2	80587367	3553.71	8228.45	5436.09	5128.45	4439.52	2829.95	8162.59	8120	6716.82	4602.58	7795.53	5872.58
Pool 9	2	214081345	1057.16	3655.61	2286.83	1815.24	1474.4	732.666	2758.01	2376.11	3177.11	1600.62	2605.48	2128.96
Pool 9	3	122058764	367.558	833.46	506.097	609.354	977.809	390.671	813.56	417.717	682.071	600.784	938.171	1257.65
Pool 9	3	207921003	426.289	842.028	822.407	844.926	1527.71	767.495	1942.95	1165.62	1521.54	1057.12	1751.92	1673.33
Pool 9	3	230893631	2860.2	3954.53	2454.37	2239.84	1440.78	1065.43	3027.86	2093.02	2580.23	1551.17	2870.75	1836.16
Pool 9	4	50732357	16.6404	23.3236	19.2752	8.07406	16.8091	2.51775	31.483	25.4841	21.818	12.2409	37.3278	16.1821
Pool 9	4	235602036	821.744	458.379	544.647	447.873	499.95	422.983	910.008	619.374	641.033	353.517	882.428	398.99
Pool 9	7	7416187	153.679	0	295.058	394.204	519.161	0	0	0	0	0	532.543	0.50569
Pool 9	7	33527259	3954.06	5286.83	4131.8	3682.25	2783.1	1422.53	6980.23	6580.98	4711.64	3809.37	7436.69	3988.89
Pool 9	7	45119765	922.565	293.21	373.147	160.531	125.348	78.0504	256.861	401.651	214.024	133.181	416.08	169.912
Pool 9	7	128896733	764.971	330.338	406.261	260.27	204.591	150.226	403.282	456.497	270.647	200.751	560.912	190.645
Pool 9	7	137104155	2305.68	3199.13	2039.21	1629.06	1158.87	539.639	2440.18	2311.85	2764.13	1794.52	3787.03	2174.47
Pool 9	7	154417845	1992.94	1549.83	1822.74	1818.56	1360.1	765.397	3164.29	2789.95	2098.16	1210.38	2871.25	1640.46
Pool 9	8	69119537	1624.4	1475.57	1123.89	895.271	1134.37	663.848	1897.97	1611.59	1354.27	1179.04	2506.44	1040.71
Pool 9	8	100633211	4843.35	7627.28	4272.17	0	0.960519	0.419626	5684.43	11.08	1.03895	1.46891	6787.68	3310.25
Pool 9	8	104965290	2503.9	0.951982	0.494235	1945.37	0.960519	1020.11	2942.41	2430.96	2321.54	0.489636	2598.01	1931.74
Pool 9	8	129414802	101.311	228.476	136.409	208.501	279.511	92.3176	249.365	202.211	229.608	209.075	316.042	446.525
Pool 9	9	17724487	3170.98	5744.73	3595.07	3737.34	2035.82	1060.81	4760.43	4849.17	3744.38	2422.72	5954.03	3146.91
Pool 9	9	35311375	246.181	424.108	387.48	553.31	603.206	312.201	963.979	504.141	673.24	406.398	850.078	808.093
Pool 9	10	130371951	3437.23	3971.19	3215.49	2672.99	2331.18	1417.91	5271.65	4082.44	4115.28	2380.61	5198.51	2657.4

## Sheet: Pool 10
Pool	chr	position	A	B	C	D	E	F	G	H	I	J	K	L
Pool 10	2	225532115	3595.31	4.75991	4654.21	4864.38	8837.26	4943.61	5171.7	6089.03	4396.84	8127.96	3438.63	5414.43
Pool 10	3	6803154	2355.11	0	2903.14	3444.3	10467.7	3348.61	0.49973	0	3627.5	6628.7	2.98622	6.57397
Pool 10	6	137679975	1205.45	0	1199.01	1674.65	3989.04	1580.73	2077.88	1432.65	1858.68	2940.76	1824.58	3653.11
Pool 10	6	150845798	6419.78	24.7515	4059.65	3368.78	6275.55	2923.11	3507.6	3990.47	2783.87	4796.97	2582.58	3330.98
Pool 10	7	150505301	4663.24	7.61585	2850.25	2465.44	4516.36	2036.44	2146.34	2854.77	2129.85	3163.54	2395.45	2330.73
Pool 10	9	25821371	6709.03	7.61585	6204.13	0.474945	0.960519	27.6953	4892.85	1.662	4128.27	0.489636	1.49311	4582.57
Pool 10	10	61378846	3107.36	1.90396	4908.25	4411.76	8233.09	4145.9	0	0	0.519476	4.40673	0	3.53983
Pool 10	10	145895308	2358.05	1.42797	2700.99	3261.44	7920.44	2891.22	4213.72	3288.55	3218.67	6154.73	2878.72	7688.01

[truncated: 2 more sheets: Pool 11, Pool 12]
